# Supplementary material for: ALDH2 genotype modulates the association between alcohol consumption and AST/ALT ratio among middle-aged Japanese men: a genome-wide G × E interaction analysis
Source: Sci Rep. 2020 Oct 1;10:16227. doi: 10.1038/s41598-020-73263-1 (PMC7530747; doi:10.1038/s41598-020-73263-1)
Supplement: Supplementary file 2 — Supplementary Tables. [file 41598_2020_73263_MOESM2_ESM.xlsx]

## Sheet: TableS1
Table S1. Genetic correlation in LT
	ALT					AST
	GC	SE (GC)	Z	P		GC	SE (GC)	Z	P
AST	0.7515	0.0328	22.8874	6.201e-116		-	-	-	-
GGT	0.4537	0.0787	5.7659	8.122e-09		0.3932	0.0714	5.5099	3.5901e-08
GC, genetic correlation; SE, standard error; AST, aspartate aminotransferase; ALT, alanine aminotransferase; GGT, gamma-glutamyl transferase.

## Sheet: TableS2
Table S2. Power calculation for the present study
Target variable	Iwate (n = 3878)			Miyagi (n = 3978)			MAF	Effect ratio (βGxE/βE)
	SD of target variable*	Effect of alcohol consumption on target variable (βE)**		SD of target variable*	Effect of alcohol consumption on target variable (βE)**			0.25	0.5	1	1.5	2	2.5
AST/ALT	0.346	0.00136		0.311	0.00161		0.2	0	0.1	39.3	98.4	100	100
							0.5	0	1.4	83.6	100	100	100
log10ALT	0.177	0.000537		0.178	0.000148		0.2	0	0	0.2	2.6	21	59.3
							0.5	0	0	0.8	15.7	61	96.2
log10AST	0.114	0.000965		0.114	0.000728		0.2	0.2	13.1	99.9	100	100	100
							0.5	0.4	44.7	100	100	100	100
log10GGT	0.261	0.00433		0.239	0.00356		0.2	17.8	100	100	100	100	100
							0.5	56.3	100	100	100	100	100
Detection power estimated by 1000 iterations (Alpha = 5E-08), respectively, was shown in percentage (%).
* SD of target variables adjusted by age, sex and BMI.
** Effect size for alcohol consumption (g/day) for target variables adjusted by age, sex and BMI.
MAF, minor allele frequency; SE, standard error
ALT, alanine aminotransferase; AST, aspartate aminotransferase; GGT, gamma-glutamyl transferase.

## Sheet: TableS3
Table S3. LD score intercept in the present study
	Iwate							Miyagi
Target variable	λGC	Mean χ2	Intercept	SE(Intercept)	Ratio	SE(Ratio)		λGC	Mean χ2	Intercept	SE(Intercept)	Ratio	SE(Ratio)
AST/ALT	1.0772	1.0788	1.1003	0.0071	1.2724	0.0904		1.1715	1.1648	1.1466	0.0073	0.8896	0.0442
ALT	1.1908	1.1885	1.1998	0.0074	1.06	0.0391		1.2267	1.2078	1.1871	0.0081	0.9007	0.039
AST	1.5071	1.5041	1.4788	0.0094	0.9498	0.0187		1.4459	1.4319	1.4209	0.0098	0.9745	0.0226
GGT	1.7569	1.76	1.7702	0.0118	1.0134	0.0155		1.9383	1.9131	1.9076	0.0128	0.994	0.0141
GC, genetic correlation; SE, standard error; AST, aspartate aminotransferase; ALT, alanine aminotransferase; GGT, gamma-glutamyl transferase.

## Sheet: TableS4
Table S4. Variants significantly associated with ALT ratio through genotype × alcohol consumption interaction.
rsID	Chr	Position*	Ref	Alt	MAF	Genotyped (g) / Inputed (i)	R2**		Iwate				Miyagi				Meta-analysis (Iwate and Miyagi)						Genomic-controled meta-analysis (Iwate and Miyagi)
									βGxE	SE (βGxE)	PGxE		βGxE	SE (βGxE)	PGxE		βmeta	SE (βmeta)	Pmeta	I2	Phet		βmeta	SE (βmeta)	Pmeta	I2†	Phet‡
rs1528801	2	51705379	G	T	0.34138	i	-		0.00183715	0.000430798	1.98891e-05		0.00188233	0.000437333	1.66528e-05		0.0019	0.0003	1.373e-09	0	0.9413		0.0019	0.0003	3.465e-08	0	0.9466
rs12613632	2	51705755	G	C	0.33457	i	-		0.001864	0.000431934	1.58174e-05		0.00186145	0.000437345	2.06412e-05		0.0019	0.0003	1.35e-09	0	0.9967		0.0019	0.0003	3.398e-08	0	0.997
rs1881563	2	51706555	A	T	0.34023	i	-		0.00188042	0.000430109	1.22358e-05		0.0018419	0.000437619	2.547e-05		0.0019	0.0003	1.292e-09	0	0.9499		0.0019	0.0003	3.257e-08	0	0.9544
rs3782886	12	112110489	T	C	0.19439	g	0.866033		-0.00591862	0.000799148	1.45169e-13		-0.00248363	0.000795085	0.00176878		-0.0042	0.0006	1.022e-13	89.2	0.002311		-0.0042	0.0006	9.515e-12	87	0.005532
rs11066001	12	112119171	T	C	0.18836	i	0.877546		-0.00650515	0.00085686	3.57801e-14		-0.00299022	0.000850193	0.000432046		-0.0047	0.0006	4.367e-15	88.2	0.003592		-0.0048	0.0007	6.908e-13	85.8	0.008019
rs11066015	12	112168009	G	A	0.17573	g	0.991809		-0.006813	0.000926342	2.12722e-13		-0.00357015	0.000897659	6.91367e-05		-0.0051	0.0006	1.532e-15	84.2	0.01194		-0.0052	0.0007	3.024e-13	80.9	0.02206
rs4646776	12	112230019	G	C	0.17608	i	0.99961		-0.00690117	0.000925968	1.02336e-13		-0.00361128	0.000898582	5.79846e-05		-0.0052	0.0006	6.779e-16	84.6	0.01078		-0.0052	0.0007	1.525e-13	81.5	0.02024
rs671	12	112241766	G	A	0.17601	g	1		-0.00690756	0.000924613	8.95139e-14		-0.0036123	0.000898504	5.76239e-05		-0.0052	0.0006	5.983e-16	84.7	0.01059		-0.0052	0.0007	1.372e-13	81.5	0.01994
rs78069066	12	112337924	G	A	0.18335	i	0.986479		-0.00726596	0.000923276	4.13972e-15		-0.00347802	0.000894777	0.000100569		-0.0053	0.0006	1.361e-16	88.5	0.003217		-0.0053	0.0007	3.83e-14	86.1	0.007298
rs11066132	12	112468206	C	T	0.17705	i	0.984416		-0.00649789	0.000953232	9.97481e-12		-0.00367639	0.000921215	6.52844e-05		-0.005	0.0007	2.809e-14	77.9	0.0333		-0.0051	0.0007	3.566e-12	73.4	0.05259
rs116873087	12	112511913	G	C	0.18095	i	0.97479		-0.00651249	0.000941026	4.84615e-12		-0.0035067	0.000907415	0.000110312		-0.005	0.0007	3.307e-14	81.1	0.02149		-0.005	0.0007	4.024e-12	77.2	0.03627
rs12231737	12	112574616	C	T	0.18726	i	0.953715		-0.00629521	0.000911407	5.32539e-12		-0.0033667	0.00089282	0.000161168		-0.0048	0.0006	5.182e-14	81	0.02171		-0.0048	0.0007	5.824e-12	77.1	0.03661
rs144504271	12	112627350	G	A	0.18299	i	0.945095		-0.00608472	0.000906645	2.05331e-11		-0.00336285	0.000890135	0.00015668		-0.0047	0.0006	1.387e-13	78.2	0.03217		-0.0047	0.0007	1.343e-11	73.7	0.0511
rs2074356	12	112645401	G	A	0.16152	g	0.888676		-0.00537308	0.000931476	8.16947e-09		-0.00352925	0.000927751	0.000141015		-0.0044	0.0007	1.324e-11	49.2	0.1608		-0.0045	0.0007	6.432e-10	38.7	0.2016
rs77768175	12	112736118	A	G	0.17005	i	0.939468		-0.00591888	0.00099891	3.19773e-09		-0.00333337	0.000996952	0.000819054		-0.0046	0.0007	5.665e-11	70.2	0.06695		-0.0046	0.0008	2.087e-09	64.1	0.09532
rs11066280	12	112817783	T	A	0.19702	g	0.835472		-0.00517914	0.000784336	4.2555e-11		-0.00248726	0.000778749	0.0013901		-0.0038	0.0006	4.55e-12	83.1	0.01487		-0.0038	0.0006	2.41e-10	79.7	0.02659
* Chromosomal position according to the GRCh37/hg19 assembly.
** Linkage disequilibrium with rs671 in the present study.
† The I2 statistic and P-value for the heterogeneity statistic (Phet) were calculated by METAL
‡ The P-value for the meta-analysis (Pmeta) was corrected by genomic control.
Chr, chromosome number; Ref, reference allele; Alt, alternative allele; MAF, minor allele frequency; SE, standard error; ALT, alanine aminotransferase.

## Sheet: TableS5
Table S5. Variants significantly associated with AST/ALT ratio through genotype × alcohol consumption interaction.
rsID	Chr	Position*	Ref	Alt	MAF	Genotyped (g) / Inputed (i)	R2**		Iwate				Miyagi				Meta-analysis (Iwate and Miyagi)						Genomic-controled meta-analysis (Iwate and Miyagi)
									βGxE	SE (βGxE)	PGxE		βGxE	SE (βGxE)	PGxE		βmeta	SE (βmeta)	Pmeta	I2	Phet		βmeta	SE (βmeta)	Pmeta	I2†	Phet‡
rs12227162	12	111367244	C	T	0.13973	i	0.627055		0.00463496	0.000829363	2.32372e-08		0.00208107	0.00072497	0.00406058		0.0032	0.0005	5.243e-09	81.4	0.02043		0.0032	0.0006	1.861e-08	79.4	0.02757
rs2188380	12	111386127	T	C	0.14393	g	0.623421		0.00424788	0.000814166	1.82447e-07		0.00217537	0.000710794	0.00218908		0.0031	0.0005	9.646e-09	72.8	0.05516		0.0031	0.0006	3.6e-08	69.9	0.06838
rs78572043	12	111518493	A	G	0.14807	i	0.665135		0.00560648	0.000908605	7.05457e-10		0.00212714	0.000766991	0.00549971		0.0036	0.0006	1.064e-09	88.3	0.003432		0.0037	0.0006	3.808e-09	87.1	0.005382
rs3782886	12	112110489	T	C	0.19439	g	0.866033		0.00471747	0.00068104	4.63842e-12		0.00276486	0.000628648	1.08549e-05		0.0037	0.0005	2.19e-15	77.5	0.03514		0.0037	0.0005	2.923e-14	75	0.04554
rs11066001	12	112119171	T	C	0.18836	i	0.877546		0.00532799	0.00073037	3.30701e-13		0.00323914	0.000672114	1.43862e-06		0.0042	0.0005	2.138e-17	77.4	0.03534		0.0042	0.0005	4.391e-16	74.9	0.04575
rs11066015	12	112168009	G	A	0.17573	g	0.991809		0.00604934	0.000789249	2.0469e-14		0.00351373	0.000709839	7.42564e-07		0.0046	0.0005	1.298e-18	82.5	0.01691		0.0047	0.0006	3.224e-17	80.6	0.02329
rs4646776	12	112230019	G	C	0.17608	i	0.99961		0.00613962	0.000788896	8.20716e-15		0.00356017	0.000710566	5.44311e-07		0.0047	0.0005	4.208e-19	83.1	0.01512		0.0048	0.0006	1.139e-17	81.2	0.02104
rs671	12	112241766	G	A	0.17601	g	1		0.00615485	0.000787717	6.4402e-15		0.00356204	0.000710508	5.35837e-07		0.0047	0.0005	3.365e-19	83.3	0.01452		0.0048	0.0006	9.221e-18	81.4	0.02028
rs78069066	12	112337924	G	A	0.18335	i	0.986479		0.00649141	0.000786355	1.84453e-16		0.00348421	0.000707546	8.4669e-07		0.0048	0.0005	4.222e-20	87.6	0.004471		0.0049	0.0006	1.2e-18	86.3	0.006935
rs11066132	12	112468206	C	T	0.17705	i	0.984416		0.0062876	0.000811257	1.05405e-14		0.00368002	0.000728518	4.39716e-07		0.0048	0.0005	4.006e-19	82.5	0.01678		0.0049	0.0006	1.111e-17	80.6	0.02312
rs116873087	12	112511913	G	C	0.18095	i	0.97479		0.00623294	0.000800901	8.21609e-15		0.00353742	0.000717571	8.23852e-07		0.0047	0.0005	7.665e-19	84.1	0.01219		0.0048	0.0006	1.923e-17	82.4	0.01727
rs12231737	12	112574616	C	T	0.18726	i	0.953715		0.00616187	0.000775076	2.18972e-15		0.00346796	0.000706023	9.01812e-07		0.0047	0.0005	2.59e-19	84.9	0.01019		0.0048	0.0006	6.799e-18	83.2	0.0147
rs144504271	12	112627350	G	A	0.18299	i	0.945095		0.00610708	0.000770694	2.69063e-15		0.00347657	0.000703956	7.8725e-07		0.0047	0.0005	2.459e-19	84.3	0.01173		0.0047	0.0005	6.58e-18	82.5	0.01673
rs2074356	12	112645401	G	A	0.16152	i	0.888676		0.00577599	0.000791957	3.34612e-13		0.00336811	0.000734201	4.46846e-06		0.0045	0.0005	8.605e-17	79.9	0.02577		0.0045	0.0006	1.468e-15	77.7	0.03434
rs77768175	12	112736118	A	G	0.17005	i	0.939468		0.00622286	0.000849261	2.60359e-13		0.00354077	0.000788083	6.99039e-06		0.0048	0.0006	1.258e-16	81.3	0.02061		0.0048	0.0006	2.006e-15	79.3	0.02802
rs11066280	12	112817783	T	A	0.19702	g	0.835472		0.00465704	0.000666258	2.9789e-12		0.00283175	0.000615659	4.21726e-06		0.0037	0.0005	4.589e-16	75.3	0.04421		0.0037	0.0005	7.299e-15	72.6	0.05617
rs11537471	12	112834586	A	G	0.26873	i	0.624475		0.00266067	0.000557613	1.82477e-06		0.00208324	0.000556389	0.000179263		0.0024	0.0004	1.736e-09	0	0.4635		0.0024	0.0004	9.301e-09	0	0.4874
* Chromosomal position according to the GRCh37/hg19 assembly.
** Linkage disequilibrium with rs671 in the present study.
† The I2 statistic and P-value for the heterogeneity statistic (Phet) were calculated by METAL
‡ The P-value for the meta-analysis (Pmeta) was corrected by genomic control.
Chr, chromosome number; Ref, reference allele; Alt, alternative allele; MAF, minor allele frequency; SE, standard error; AST, aspartate aminotransferase; ALT, alanine aminotransferase.

## Sheet: TableS6
Table S6. Assessment of effect of bias caused by heritable covariates in the present analysis for ALT
rsID	Chr		Iwate								Miyagi
			Present analysis (same with the Table S4)				Analysis without BMI				Present analysis (same with the Table S4)				Analysis without BMI
			βGxE	SE (βGxE)	PGxE		βGxE	SE (βGxE)	PGxE		βGxE	SE (βGxE)	PGxE		βGxE	SE (βGxE)	PGxE
rs1528801	2		0.00183715	0.000430798	1.98891e-05		0.00189957	0.000451891	2.61339e-05		0.00188233	0.000437333	1.66528e-05		0.00179076	0.000464248	0.00011382
rs12613632	2		0.001864	0.000431934	1.58174e-05		0.001912	0.000453094	2.43191e-05		0.00186145	0.000437345	2.06412e-05		0.00177547	0.000464253	0.000130163
rs1881563	2		0.00188042	0.000430109	1.22358e-05		0.00193579	0.000451181	1.77464e-05		0.0018419	0.000437619	2.547e-05		0.00174588	0.000464538	0.000169789
rs3782886	12		-0.00591862	0.000799148	1.45169e-13		-0.00641589	0.00083729	2.09515e-14		-0.00248363	0.000795085	0.00176878		-0.00303276	0.000842644	0.000316809
rs11066001	12		-0.00650515	0.00085686	3.57801e-14		-0.00712168	0.000897451	2.48003e-15		-0.00299022	0.000850193	0.000432046		-0.00360772	0.000900986	6.18346e-05
rs11066015	12		-0.006813	0.000926342	2.12722e-13		-0.00762775	0.000969622	4.27428e-15		-0.00357015	0.000897659	6.91367e-05		-0.00402036	0.000951884	2.39261e-05
rs4646776	12		-0.00690117	0.000925968	1.02336e-13		-0.00771035	0.000969247	2.12282e-15		-0.00361128	0.000898582	5.79846e-05		-0.00404875	0.000952894	2.13809e-05
rs671	12		-0.00690756	0.000924613	8.95139e-14		-0.00772186	0.000967797	1.75548e-15		-0.0036123	0.000898504	5.76239e-05		-0.00404506	0.00095282	2.17205e-05
rs78069066	12		-0.00726596	0.000923276	4.13972e-15		-0.00807813	0.000966369	7.83924e-17		-0.00347802	0.000894777	0.000100569		-0.00396738	0.000948684	2.87461e-05
rs11066132	12		-0.00649789	0.000953232	9.97481e-12		-0.00735801	0.00099771	1.84498e-13		-0.00367639	0.000921215	6.52844e-05		-0.00407536	0.000976986	3.01179e-05
rs116873087	12		-0.00651249	0.000941026	4.84615e-12		-0.00730582	0.000985151	1.35935e-13		-0.0035067	0.000907415	0.000110312		-0.0038865	0.000962344	5.34436e-05
rs12231737	12		-0.00629521	0.000911407	5.32539e-12		-0.00700159	0.000954419	2.46145e-13		-0.0033667	0.00089282	0.000161168		-0.00384132	0.000946624	4.92133e-05
rs144504271	12		-0.00608472	0.000906645	2.05331e-11		-0.00681914	0.000949312	7.52142e-13		-0.00336285	0.000890135	0.00015668		-0.00380584	0.000943841	5.48923e-05
rs2074356	12		-0.00537308	0.000931476	8.16947e-09		-0.0061725	0.000975209	2.58092e-10		-0.00352925	0.000927751	0.000141015		-0.00382095	0.00098407	0.000102541
rs77768175	12		-0.00591888	0.00099891	3.19773e-09		-0.00671626	0.00104607	1.43132e-10		-0.00333337	0.000996952	0.000819054		-0.0038824	0.00105709	0.00023814
rs11066280	12		-0.00517914	0.000784336	4.2555e-11		-0.00575056	0.000821473	2.78489e-12		-0.00248726	0.000778749	0.0013901		-0.00302469	0.000825377	0.000245792
Chr, chromosome number; SE, standard error; ALT, alanine aminotransferase.

## Sheet: TableS7
Table S7. Assessment of effect of bias caused by heritable covariates in the present analysis for AST/ALT ratio
rsID	Chr		Iwate								Miyagi
			Present analysis (same with the Table S5)				Analysis without BMI				Present analysis (same with the Table S5)				Analysis without BMI
			βGxE	SE (βGxE)	PGxE		βGxE	SE (βGxE)	PGxE		βGxE	SE (βGxE)	PGxE		βGxE	SE (βGxE)	PGxE
rs12227162	12		0.00463496	0.000829363	2.32372e-08		0.00551644	0.00088109	4.00012e-10		0.00208107	0.00072497	0.00406058		0.00198907	0.000770138	0.00973103
rs2188380	12		0.00424788	0.000814166	1.82447e-07		0.00505282	0.000865206	5.3635e-09		0.00217537	0.000710794	0.00218908		0.00214594	0.000755094	0.00444898
rs78572043	12		0.00560648	0.000908605	7.05457e-10		0.00659882	0.000965136	8.70997e-12		0.00212714	0.000766991	0.00549971		0.00212091	0.000814815	0.00917591
rs3782886	12		0.00471747	0.00068104	4.63842e-12		0.00521065	0.000724247	6.92687e-13		0.00276486	0.000628648	1.08549e-05		0.0032162	0.0006669	1.41953e-06
rs11066001	12		0.00532799	0.00073037	3.30701e-13		0.00594192	0.000776425	2.25798e-14		0.00323914	0.000672114	1.43862e-06		0.00374611	0.000712961	1.50085e-07
rs11066015	12		0.00604934	0.000789249	2.0469e-14		0.00686651	0.000838416	3.1808e-16		0.00351373	0.000709839	7.42564e-07		0.00388804	0.000753517	2.49126e-07
rs4646776	12		0.00613962	0.000788896	8.20716e-15		0.00695126	0.000838057	1.34312e-16		0.00356017	0.000710566	5.44311e-07		0.0039243	0.000754317	1.98434e-07
rs671	12		0.00615485	0.000787717	6.4402e-15		0.00697129	0.000836775	9.90561e-17		0.00356204	0.000710508	5.35837e-07		0.00392239	0.000754264	2.00738e-07
rs78069066	12		0.00649141	0.000786355	1.84453e-16		0.00729503	0.000835366	3.24693e-18		0.00348421	0.000707546	8.4669e-07		0.0038897	0.000750957	2.24162e-07
rs11066132	12		0.0062876	0.000811257	1.05405e-14		0.00713551	0.000861777	1.51456e-16		0.00368002	0.000728518	4.39716e-07		0.00401386	0.000773457	2.12673e-07
rs116873087	12		0.00623294	0.000800901	8.21609e-15		0.00701309	0.000850999	2.08953e-16		0.00353742	0.000717571	8.23852e-07		0.00385612	0.000761829	4.18137e-07
rs12231737	12		0.00616187	0.000775076	2.18972e-15		0.00684809	0.00082387	1.16053e-16		0.00346796	0.000706023	9.01812e-07		0.00386129	0.000749354	2.58605e-07
rs144504271	12		0.00610708	0.000770694	2.69063e-15		0.00681944	0.000819096	1.03762e-16		0.00347657	0.000703956	7.8725e-07		0.00384574	0.000747216	2.6706e-07
rs2074356	12		0.00577599	0.000791957	3.34612e-13		0.00657465	0.00084144	6.4896e-15		0.00336811	0.000734201	4.46846e-06		0.00361721	0.000779628	3.48728e-06
rs77768175	12		0.00622286	0.000849261	2.60359e-13		0.00699582	0.000902707	1.06747e-14		0.00354077	0.000788083	6.99039e-06		0.00399661	0.000836487	1.77397e-06
rs11066280	12		0.00465704	0.000666258	2.9789e-12		0.00518127	0.000708418	2.89662e-13		0.00283175	0.000615659	4.21726e-06		0.00327285	0.000653156	5.44707e-07
rs11537471	12		0.00266067	0.000557613	1.82477e-06		0.00290766	0.000593401	9.61432e-07		0.00208324	0.000556389	0.000179263		0.00242917	0.000590502	3.87085e-05
Chr, chromosome number; SE, standard error; AST, aspartate aminotransferase; ALT, alanine aminotransferase.

## Sheet: TableS8
Table S8. Assessment for potential confounders represented by gene × covariates and environment × covariates interactions in the present analysis for ALT.
rsID	Chr		Iwate								Miyagi								Meta-analysis (Iwate and Miyagi)
			Present analysis (same with the Table S4)				Analysis with GxC, ExC*				Present analysis (same with the Table S4)				Analysis with GxC, ExC*				Present analysis (same with the Table S4)						Analysis with GxC, ExC*
			βGxE	SE (βGxE)	PGxE		βGxE	SE (βGxE)	PGxE		βGxE	SE (βGxE)	PGxE		βGxE	SE (βGxE)	PGxE		βmeta	SE (βmeta)	Pmeta	I2	Phet		βmeta	SE (βmeta)	Pmeta	I2	Phet
rs1528801	2		0.00183715	0.000430798	1.98891e-05		0.00113209	0.000507476	0.0253974		0.00188233	0.000437333	1.66528e-05		0.00216141	0.000496853	1.33123e-05		0.0019	0.0003	1.373e-09	0	0.9413		0.0017	0.0004	3.026e-06	52.4	0.1472
rs12613632	2		0.001864	0.000431934	1.58174e-05		0.00119545	0.000510717	0.019009		0.00186145	0.000437345	2.06412e-05		0.0021278	0.000498135	1.90001e-05		0.0019	0.0003	1.35e-09	0	0.9967		0.0017	0.0004	2.702e-06	41.4	0.1913
rs1881563	2		0.00188042	0.000430109	1.22358e-05		0.00120678	0.000507368	0.0171632		0.0018419	0.000437619	2.547e-05		0.00209233	0.000497955	2.59097e-05		0.0019	0.0003	1.292e-09	0	0.9499		0.0017	0.0004	3.088e-06	35.6	0.2129
rs3782886	12		-0.00591862	0.000799148	1.45169e-13		-0.0050637	0.000854666	3.12037e-09		-0.00248363	0.000795085	0.00176878		-0.00267908	0.000859938	0.00180469		-0.0042	0.0006	1.022e-13	89.2	0.002311		-0.0039	0.0006	1.569e-10	74.1	0.0492
rs11066001	12		-0.00650515	0.00085686	3.57801e-14		-0.0056468	0.000912466	6.10819e-10		-0.00299022	0.000850193	0.000432046		-0.00317769	0.000913001	0.000490748		-0.0047	0.0006	4.367e-15	88.2	0.003592		-0.0044	0.0006	8.054e-12	72.7	0.05577
rs11066015	12		-0.006813	0.000926342	2.12722e-13		-0.00601429	0.000981726	9.03103e-10		-0.00357015	0.000897659	6.91367e-05		-0.00375364	0.000954753	8.26304e-05		-0.0051	0.0006	1.532e-15	84.2	0.01194		-0.0049	0.0007	1.345e-12	63.3	0.09878
rs4646776	12		-0.00690117	0.000925968	1.02336e-13		-0.00608097	0.000980715	5.66111e-10		-0.00361128	0.000898582	5.79846e-05		-0.00378504	0.000955732	7.32588e-05		-0.0052	0.0006	6.779e-16	84.6	0.01078		-0.0049	0.0007	7.847e-13	64.4	0.09362
rs671	12		-0.00690756	0.000924613	8.95139e-14		-0.00608137	0.000979263	5.32725e-10		-0.0036123	0.000898504	5.76239e-05		-0.00378532	0.000955606	7.30075e-05		-0.0052	0.0006	5.983e-16	84.7	0.01059		-0.0049	0.0007	7.378e-13	64.5	0.09333
rs78069066	12		-0.00726596	0.000923276	4.13972e-15		-0.00638725	0.000980187	7.33327e-11		-0.00347802	0.000894777	0.000100569		-0.00364636	0.000953668	0.000128829		-0.0053	0.0006	1.361e-16	88.5	0.003217		-0.005	0.0007	3.226e-13	75.1	0.04505
rs11066132	12		-0.00649789	0.000953232	9.97481e-12		-0.00565399	0.00101007	2.15193e-08		-0.00367639	0.000921215	6.52844e-05		-0.00389199	0.000981642	7.19121e-05		-0.005	0.0007	2.809e-14	77.9	0.0333		-0.0047	0.0007	1.536e-11	36.1	0.2109
rs116873087	12		-0.00651249	0.000941026	4.84615e-12		-0.00565206	0.00099851	1.49657e-08		-0.0035067	0.000907415	0.000110312		-0.00376486	0.000967745	9.80067e-05		-0.005	0.0007	3.307e-14	81.1	0.02149		-0.0047	0.0007	1.661e-11	45.7	0.1747
rs12231737	12		-0.00629521	0.000911407	5.32539e-12		-0.00540647	0.00096658	2.20471e-08		-0.0033667	0.00089282	0.000161168		-0.0035874	0.000954532	0.000167559		-0.0048	0.0006	5.182e-14	81	0.02171		-0.0045	0.0007	3.992e-11	44.2	0.1805
rs144504271	12		-0.00608472	0.000906645	2.05331e-11		-0.00517889	0.000962211	7.2549e-08		-0.00336285	0.000890135	0.00015668		-0.00356446	0.000950811	0.000173983		-0.0047	0.0006	1.387e-13	78.2	0.03217		-0.0044	0.0007	1.121e-10	29.8	0.2327
rs2074356	12		-0.00537308	0.000931476	8.16947e-09		-0.00459009	0.00098689	3.23361e-06		-0.00352925	0.000927751	0.000141015		-0.00376837	0.000986069	0.000129828		-0.0044	0.0007	1.324e-11	49.2	0.1608		-0.0042	0.0007	2.088e-09	0	0.5559
rs77768175	12		-0.00591888	0.00099891	3.19773e-09		-0.00496373	0.00105881	2.70146e-06		-0.00333337	0.000996952	0.000819054		-0.00372883	0.00106237	0.000439427		-0.0046	0.0007	5.665e-11	70.2	0.06695		-0.0043	0.0007	6.702e-09	0	0.4103
rs11066280	12		-0.00517914	0.000784336	4.2555e-11		-0.00429383	0.000841261	3.26742e-07		-0.00248726	0.000778749	0.0013901		-0.00268948	0.000842201	0.00138089		-0.0038	0.0006	4.55e-12	83.1	0.01487		-0.0035	0.0006	4.413e-09	44.9	0.1777
* Genotype (G) × BMI, G × age, G × sex, alcohol consumption (E) × BMI, E × age, E × sex were incorporated into the model of present analysis
Chr, chromosome number; SE, standard error; ALT, alanine aminotransferase.
GxC, genotype × covariate; ExC, environment factor × covariate

## Sheet: TableS9
Table S9. Assessment for potential confounders represented by gene × covariates and environment × covariates interactions in the present analysis for AST/ALT ratio.
rsID	Chr		Iwate								Miyagi								Meta-analysis (Iwate and Miyagi)
			Present analysis (same with the Table S5)				Analysis with GxC, ExC*				Present analysis (same with the Table S5)				Analysis with GxC, ExC*				Present analysis (same with the Table S5)						Analysis with GxC, ExC*
			βGxE	SE (βGxE)	PGxE		βGxE	SE (βGxE)	PGxE		βGxE	SE (βGxE)	PGxE		βGxE	SE (βGxE)	PGxE		βmeta	SE (βmeta)	Pmeta	I2	Phet		βmeta	SE (βmeta)	Pmeta	I2	Phet
rs12227162	12		0.00463496	0.000829363	2.32372e-08		0.00464436	0.000883227	1.43088e-07		0.00208107	0.00072497	0.00406058		0.00225777	0.000778203	0.00365712		0.0032	0.0005	5.243e-09	81.4	0.02043		0.0033	0.0006	1.576e-08	75.7	0.04262
rs2188380	12		0.00424788	0.000814166	1.82447e-07		0.00422511	0.000865239	1.02379e-06		0.00217537	0.000710794	0.00218908		0.00233583	0.00076315	0.00217003		0.0031	0.0005	9.646e-09	72.8	0.05516		0.0032	0.0006	3.284e-08	62.7	0.1015
rs78572043	12		0.00560648	0.000908605	7.05457e-10		0.00565127	0.000965845	4.86291e-09		0.00212714	0.000766991	0.00549971		0.00241891	0.000818124	0.0030591		0.0036	0.0006	1.064e-09	88.3	0.003432		0.0038	0.0006	1.561e-09	84.7	0.01066
rs3782886	12		0.00471747	0.00068104	4.63842e-12		0.00442022	0.000728023	1.26943e-09		0.00276486	0.000628648	1.08549e-05		0.00288723	0.000679501	2.10122e-05		0.0037	0.0005	2.19e-15	77.5	0.03514		0.0036	0.0005	4.198e-13	57.8	0.1237
rs11066001	12		0.00532799	0.00073037	3.30701e-13		0.00505069	0.000777318	8.30231e-11		0.00323914	0.000672114	1.43862e-06		0.0033859	0.000721353	2.62786e-06		0.0042	0.0005	2.138e-17	77.4	0.03534		0.0042	0.0005	3.829e-15	59.4	0.1164
rs11066015	12		0.00604934	0.000789249	2.0469e-14		0.00584174	0.00083588	2.88936e-12		0.00351373	0.000709839	7.42564e-07		0.0036883	0.000754538	9.98671e-07		0.0046	0.0005	1.298e-18	82.5	0.01691		0.0047	0.0006	9.457e-17	72.7	0.05583
rs4646776	12		0.00613962	0.000788896	8.20716e-15		0.00593518	0.000835024	1.23677e-12		0.00356017	0.000710566	5.44311e-07		0.00373451	0.00075531	7.49986e-07		0.0047	0.0005	4.208e-19	83.1	0.01512		0.0047	0.0006	3.315e-17	73.8	0.05064
rs671	12		0.00615485	0.000787717	6.4402e-15		0.00595213	0.000833765	9.88977e-13		0.00356204	0.000710508	5.35837e-07		0.00373828	0.000755217	7.28779e-07		0.0047	0.0005	3.365e-19	83.3	0.01452		0.0047	0.0006	2.646e-17	74.2	0.04907
rs78069066	12		0.00649141	0.000786355	1.84453e-16		0.00625709	0.000834162	6.81772e-14		0.00348421	0.000707546	8.4669e-07		0.00362187	0.000753665	1.51237e-06		0.0048	0.0005	4.222e-20	87.6	0.004471		0.0048	0.0006	8.362e-18	81.8	0.01907
rs11066132	12		0.0062876	0.000811257	1.05405e-14		0.00608065	0.000858986	1.52179e-12		0.00368002	0.000728518	4.39716e-07		0.00389094	0.000775757	5.19115e-07		0.0048	0.0005	4.006e-19	82.5	0.01678		0.0049	0.0006	2.52e-17	72.1	0.05851
rs116873087	12		0.00623294	0.000800901	8.21609e-15		0.00600176	0.00084919	1.64922e-12		0.00353742	0.000717571	8.23852e-07		0.00372636	0.000764742	1.08001e-06		0.0047	0.0005	7.665e-19	84.1	0.01219		0.0047	0.0006	6.8e-17	74.8	0.04647
rs12231737	12		0.00616187	0.000775076	2.18972e-15		0.00591156	0.000821351	6.47459e-13		0.00346796	0.000706023	9.01812e-07		0.00362183	0.000754305	1.54391e-06		0.0047	0.0005	2.59e-19	84.9	0.01019		0.0047	0.0006	4.285e-17	76.3	0.04005
rs144504271	12		0.00610708	0.000770694	2.69063e-15		0.00579882	0.000817331	1.35739e-12		0.00347657	0.000703956	7.8725e-07		0.00361292	0.000751461	1.49596e-06		0.0047	0.0005	2.459e-19	84.3	0.01173		0.0046	0.0006	7.352e-17	74.2	0.04898
rs2074356	12		0.00577599	0.000791957	3.34612e-13		0.00550388	0.000838544	5.357e-11		0.00336811	0.000734201	4.46846e-06		0.00357402	0.000779829	4.4876e-06		0.0045	0.0005	8.605e-17	79.9	0.02577		0.0045	0.0006	5.038e-15	64.8	0.09193
rs77768175	12		0.00622286	0.000849261	2.60359e-13		0.00582806	0.000899554	9.39515e-11		0.00354077	0.000788083	6.99039e-06		0.00379391	0.000839332	6.05105e-06		0.0048	0.0006	1.258e-16	81.3	0.02061		0.0047	0.0006	1.12e-14	63.4	0.09826
rs11066280	12		0.00465704	0.000666258	2.9789e-12		0.00428203	0.000714124	2.01935e-09		0.00283175	0.000615659	4.21726e-06		0.00294608	0.000665433	9.34074e-06		0.0037	0.0005	4.589e-16	75.3	0.04421		0.0036	0.0005	2.357e-13	46.6	0.1711
rs11537471	12		0.00266067	0.000557613	1.82477e-06		0.00230334	0.000607348	0.000146017		0.00208324	0.000556389	0.000179263		0.00239045	0.00060917	8.52291e-05		0.0024	0.0004	1.736e-09	0	0.4635		0.0023	0.0004	4.862e-08	0	0.9193
* Genotype (G) × BMI, G × age, G × sex, alchohol consumption (E) × BMI, E × age, E × sex were incorporated into the model of present analysis
Chr, chromosome number; SE, standard error; AST, aspartate aminotransferase; ALT, alanine aminotransferase.
GxC, genotype × covariate; ExC, environment factor × covariate

## Sheet: TableS10
Table S10. Characteristics for present study stratified by sex
	Iwate										Miyagi
	Male				Female				P*		Male				Female				P*
N	1397				2481						1262				2716
Age, year (mean ± SD)	64.62	±	9.35		62.19	±	10.16		3.75304e-17		62.46	±	10.77		58.07	±	12.09		3.82976e-34
BMI, kg/m2 (mean ± SD)	24.07	±	3.14		23	±	3.52		6.16577e-29		24.06	±	3.18		23.09	±	3.65		3.53776e-22
Current drinker, %	73.87				28.46				0.0509189		74.56				35.68				0.756562
Drinking frequency, days/week (mean ± SD)	3.88	±	3.05		0.85	±	1.89		5.28296e-218		3.75	±	3.01		1.07	±	2.04		1.37744e-169
Alcohol consumption, g/day (mean ± SD)	27.1	±	30.78		3.4	±	10.27		2.14848e-231		24.17	±	29.1		4.18	±	11.55		1.24417e-180
AST, IU/L (mean ± SD)	28.31	±	14.51		23.9	±	8.33		1.44717e-41		27.03	±	14.15		22.76	±	12.8		6.35089e-47
ALT, IU/L (mean ± SD)	26.43	±	17.39		19.71	±	11.45		1.66993e-66		27.37	±	19.97		20.1	±	16.48		1.72942e-68
GGT, IU/L (mean ± SD)	55.8	±	73.53		25.74	±	24.84		9.83106e-173		52.58	±	66.67		24.41	±	21.67		8.20056e-174
AST/ALT (mean ± SD)	1.2	±	0.39		1.33	±	0.36		4.89111e-35		1.12	±	0.35		1.25	±	0.34		1.29449e-33
* P-value by Wilcoxon rank sum test or chi-squared test
AST, aspartate aminotransferase; ALT, alanine aminotransferase, GGT, gamma-glutamyl transferase.

[truncated: 6 more sheets: TableS11, TableS12, TableS13, TableS14, TableS15, TableS16]
